# Supplementary material for: Multi-Strain Probiotic Mixture Affects Brain Morphology and Resting State Brain Function in Healthy Subjects: An RCT
Source: Cells. 2022 Sep 19;11(18):2922. doi: 10.3390/cells11182922 (PMC9496704; doi:10.3390/cells11182922)
Supplement: Supplementary file 1 [file cells-11-02922-s001.zip]

Archive with 3 entries (3 files):
- CONSORT 2010 Checklist_PROBIO_VBM+REST.pdf
- PROBIO_VBM+REST_CONSORT 2010 Flow Diagram.pdf
- Supplement_PROBIO_VBM+REST.pdf
